# Supplementary material for: Morphological Abnormalities and Gene Expression Changes Caused by High Incubation Temperatures in Zebrafish Xenografts with Human Cancer Cells
Source: Genes (Basel). 2021 Jan 19;12(1):113. doi: 10.3390/genes12010113 (PMC7832305; doi:10.3390/genes12010113)
Supplement: Supplementary file 1 [file genes-12-00113-s001.zip]

Archive with 5 entries (5 files):
- Reviewer_answers.docx
- Cabezas-SainzFigS1.tif
- CabezasSainzFigS2.tif
- Cabezas-SainzFigS3.tif
- Cabezas-SainzTableS1.tif
